# Supplementary material for: An Update on Prebiotics and on Their Health Effects
Source: Foods. 2024 Jan 30;13(3):446. doi: 10.3390/foods13030446 (PMC10855651; doi:10.3390/foods13030446)
Supplement: Supplementary file 1 [file foods-13-00446-s001.zip]

Archive with 2 entries (2 files):
- Supplementary material table S1.xlsx
- supplementary table S2.pdf
